# Supplementary material for: Epidemiological manifestations and impact of healthcare-associated infections in Libyan national hospitals
Source: Antimicrob Resist Infect Control. 2023 Nov 6;12:122. doi: 10.1186/s13756-023-01328-7 (PMC10629173; doi:10.1186/s13756-023-01328-7)
Supplement: Supplementary file 1 — Supplementary Material 1 [file 13756_2023_1328_MOESM1_ESM.xlsx]

## Sheet: Sheet1
		Type of infection		TMC	TCH	BMC	SMC	Total	TMC	TCH	BMC	SMC
		Surgical site infection	SSI	221	192	329	208	950	0.232632	0.202105	0.346316	0.218947	1
		Bloodstream infection	BSI	91	83	124	83	381	0.238845	0.217848	0.325459	0.217848	1
		Urinary tract infection	UTI	188	127	297	203	815	0.230675	0.155828	0.364417	0.24908	1
		Ventilator- associated pneumonia	VAP	219	154	370	148	891	0.245791	0.17284	0.415264	0.166105	1
		Total	TOTAL	719	556	1120	642	3037	0.236747	0.183075	0.368785	0.211393	1
